# Supplementary material for: C9orf72 arginine-rich dipeptide proteins interact with ribosomal proteins in vivo to induce a toxic translational arrest that is rescued by eIF1A
Source: Acta Neuropathol. 2019 Jan 2;137(3):487–500. doi: 10.1007/s00401-018-1946-4 (PMC6514073; doi:10.1007/s00401-018-1946-4)
Supplement: Supplementary file 2 — Supplementary material 2 (XLSX 101 kb) [file 401_2018_1946_MOESM2_ESM.xlsx]

## Sheet: Sheet1
Accession	Description	Score GA_1	Coverage GA_1	# Peptides GA_1	# PSM GA_1	Score GA2	Coverage GA2	# Peptides GA2	# PSM GA2	Score GA3	Coverage GA3	# Peptides GA3	# PSM GA3	Score GR_1	Coverage GR_1	# Peptides GR_1	# PSM GR_1	Score GR2	Coverage GR2	# Peptides GR2	# PSM GR2	Score GR3	Coverage GR3	# Peptides GR3	# PSM GR3	Score PR_1	Coverage PR_1	# Peptides PR_1	# PSM PR_1	Score PR2	Coverage PR2	# Peptides PR2	# PSM PR2	Score PR3	Coverage PR3	# Peptides PR3	# PSM PR3	GA Present (>=2/3)	GR total Present (>=2/3)	PR Total Present (>=2/3)
Q7JXC4	CG6459 protein OS=Drosophila melanogaster GN=P32 PE=1 SV=1 - [Q7JXC4_DROME]	133.58	11.41	3	5									108.5	9.13	2	2	173.29	20.53	4	7	309.19	28.52	8	15	240.59	15.97	4	8	272.44	26.24	7	14	442.69	26.24	6	17	NO	YES	YES
Q9V3T8	CG5442-PB, isoform B OS=Drosophila melanogaster GN=SC35 PE=1 SV=1 - [Q9V3T8_DROME]					50.51	5.64	1	1					35.35	5.64	1	1	48.48	5.64	1	1									42.09	5.64	1	1	46.43	5.64	1	1	NO	YES	YES
Q7KN97	Pyruvate carboxylase OS=Drosophila melanogaster GN=PCB PE=1 SV=1 - [Q7KN97_DROME]	2366.29	42.68	44	110	1006.65	35.39	33	54	1268.26	34.04	38	72	1923.39	36.07	36	79	1184.78	35.31	33	65	1308.58	35.65	34	69	822.92	25.91	24	37	908.78	33.36	30	46	1471.99	44.03	44	79	YES	YES	YES
Q7JV23	Acetyl-CoA carboxylase, isoform B OS=Drosophila melanogaster GN=ACC PE=1 SV=1 - [Q7JV23_DROME]	1514.23	20.23	37	61	769.02	15.37	26	35	726.13	16.53	30	39	907.1	17.05	30	39	666.34	15.84	28	36	929.96	18.94	35	49	443.06	10.76	18	20	767.61	17.09	30	35	865.28	20.66	35	46	YES	YES	YES
Q9VZY0	LD45195p OS=Drosophila melanogaster GN=Non2 PE=1 SV=1 - [Q9VZY0_DROME]					41.83	3.28	1	1					32.56	3.28	1	1	33.68	3.28	1	1	31.67	3.28	1	1					53.58	3.28	1	1	41.97	3.28	1	1	NO	YES	YES
Q9VV75	AT02348p OS=Drosophila melanogaster GN=UQCR-C2 PE=1 SV=1 - [Q9VV75_DROME]	192.86	6.36	2	3	198.75	9.09	3	4	116.03	13.41	4	4	387.57	28.86	8	13	478.82	34.09	11	14	149.91	17.27	5	6	488.96	39.09	12	23	112.58	9.77	3	3	293.33	36.36	11	12	YES	YES	YES
A0A0B4LGB7	Calcium-transporting ATPase OS=Drosophila melanogaster GN=SERCA PE=1 SV=1 - [A0A0B4LGB7_DROME]	187.2	2.7	2	3	58.31	1.2	1	1					266.54	6.41	5	5	124.34	2.8	2	2	191.34	4	3	4	1363.04	26.63	26	53	91.76	4	3	3	125.12	4	3	3	YES	YES	YES
Q9VWH4	Probable isocitrate dehydrogenase [NAD] subunit alpha, mitochondrial OS=Drosophila melanogaster GN=l(1)G0156 PE=2 SV=1 - [IDH3A_DROME]	219.98	35.81	9	13	266.85	35.28	11	15	285.82	40.58	13	15	242.18	26.79	8	13	184.83	16.98	6	8	267.52	37.4	12	18	224.11	26.79	8	11	275.41	34.75	12	16	364.47	35.28	12	21	YES	YES	YES
P55830	40S ribosomal protein S3a OS=Drosophila melanogaster GN=RpS3A PE=1 SV=4 - [RS3A_DROME]													30.44	4.1	1	1	38.51	7.46	2	2	53.52	7.46	2	2	27.44	4.1	1	1	54.55	20.9	4	4	116.39	31.72	7	7	NO	YES	YES
Q94915	Rhythmically expressed gene 2 protein OS=Drosophila melanogaster GN=Reg-2 PE=2 SV=1 - [REG2_DROME]					95.62	8.46	2	2									57.68	8.46	2	2	53.04	13.85	3	3					66.56	8.46	2	2	117.29	13.85	3	3	NO	YES	YES
Q9VWG1	CG14207, isoform D OS=Drosophila melanogaster GN=CG14207 PE=1 SV=1 - [Q9VWG1_DROME]					65.37	8.2	1	1									35.57	8.2	1	1	22.16	12.57	1	2	215.91	38.8	4	6	29.87	8.2	1	1	71.54	8.2	1	1	NO	YES	YES
Q8IML6	CG11876, isoform B OS=Drosophila melanogaster GN=CG11876 PE=1 SV=1 - [Q8IML6_DROME]					73.52	5.86	1	1									91.69	10.62	2	2	80.66	11.72	2	2					100.25	16.48	3	3	78.32	11.72	2	2	NO	YES	YES
P06603	Tubulin alpha-1 chain OS=Drosophila melanogaster GN=alphaTub84B PE=2 SV=1 - [TBA1_DROME]	216.57	18.89	6	9	284.31	28	9	14	349.87	32	9	14	185.6	16.67	5	5	288.03	28	9	15	345.38	34	11	16	190.52	12.67	4	6	316	30.22	10	16	299.72	31.78	10	17	YES	YES	YES
Q06559	40S ribosomal protein S3 OS=Drosophila melanogaster GN=RpS3 PE=1 SV=1 - [RS3_DROME]													26.18	4.88	1	1													38.87	8.54	2	2	52.79	8.54	2	2	NO	NO	YES
Q24560	Tubulin beta-1 chain OS=Drosophila melanogaster GN=betaTub56D PE=1 SV=2 - [TBB1_DROME]	127.59	10.96	4	10	380.06	19.24	7	13	246.76	20.13	7	10	166.15	14.32	5	9	338.75	16.55	6	11	247.63	19.24	7	12	92.67	8.95	3	4	286.17	19.24	7	14	304.73	22.15	8	13	YES	YES	YES
A0A0B4KGG8	Sodium/potassium-transporting ATPase subunit alpha OS=Drosophila melanogaster GN=Atpalpha PE=1 SV=1 - [A0A0B4KGG8_DROME]													24.68	1.1	1	1									269.56	11.38	8	9	24.38	1.1	1	1					NO	NO	YES
Q05825	ATP synthase subunit beta, mitochondrial OS=Drosophila melanogaster GN=ATPsyn-beta PE=1 SV=3 - [ATPB_DROME]	91.42	5.94	2	2	75.2	7.52	2	3	57.99	7.52	2	2	133	8.51	3	3	129.39	13.27	4	4	92.62	12.67	4	4	348.11	22.38	9	12	49.28	7.52	2	2	82.71	12.48	4	4	YES	YES	YES
Q9V3Y7	CG15293, isoform A OS=Drosophila melanogaster GN=CG15293 PE=1 SV=1 - [Q9V3Y7_DROME]	160.46	7.51	2	3	384.66	38.14	9	15	271.05	26.73	6	11	124.12	11.71	2	3	287.52	39.64	10	12	271.05	27.03	6	10					351.21	29.13	7	10	280.35	36.34	9	11	YES	YES	YES
A0A0B4JD48	Cysteine proteinase-1, isoform D OS=Drosophila melanogaster GN=Cp1 PE=1 SV=1 - [A0A0B4JD48_DROME]	95.53	14.06	2	3	119.19	24.5	5	6	115.12	19.28	4	4	119.17	18.88	3	3	145.96	28.11	5	5	144.67	23.69	4	6	97.65	14.06	2	2	173.77	32.53	7	8	230.63	42.57	8	13	YES	YES	YES
P46222	60S ribosomal protein L11 OS=Drosophila melanogaster GN=RpL11 PE=1 SV=2 - [RL11_DROME]													21.12	7.61	1	2									65.72	7.61	1	1	69.17	13.04	2	2	83.48	17.39	3	4	NO	NO	YES
X2JB48	Stress-sensitive B, isoform E OS=Drosophila melanogaster GN=sesB PE=1 SV=1 - [X2JB48_DROME]	114.3	11.04	3	3	117.77	17.73	5	5	50.37	8.03	2	2	115.15	18.39	5	5	140.22	24.08	7	7	55.12	8.03	2	2	232.88	27.09	9	10	126.86	21.4	6	6	118.55	17.39	5	5	YES	YES	YES
M9PFB2	Trailer hitch, isoform E OS=Drosophila melanogaster GN=tral PE=1 SV=1 - [M9PFB2_DROME]																									78.11	6.23	2	4	125.12	8.88	3	4	180.61	10.9	4	4	NO	NO	YES
P35381	ATP synthase subunit alpha, mitochondrial OS=Drosophila melanogaster GN=blw PE=1 SV=2 - [ATPA_DROME]	116.27	9.06	4	4	85.25	7.07	3	3	75.91	7.07	3	3	112.42	9.24	4	4	142.69	13.04	6	7	99.48	7.07	3	3	497.13	28.26	14	21	124.83	9.24	4	4	176.58	9.24	4	4	YES	YES	YES
Q9VDH8	Ribosomal protein S30, isoform A OS=Drosophila melanogaster GN=RpS30 PE=1 SV=1 - [Q9VDH8_DROME]																													35.83	7.58	1	1	41.64	7.58	1	1	NO	NO	YES
Q9V9W2	Ribosomal protein L6, isoform A OS=Drosophila melanogaster GN=RpL6 PE=1 SV=1 - [Q9V9W2_DROME]																									55.79	7.82	3	3	84.39	12.76	4	5	69.8	18.52	4	5	NO	NO	YES
Q9VHE5	RH48056p OS=Drosophila melanogaster GN=RpL34b PE=1 SV=1 - [Q9VHE5_DROME]																													72.35	18.45	3	4	43.25	11.31	2	3	NO	NO	YES
Q9V9M7	RE62581p OS=Drosophila melanogaster GN=RpL21 PE=1 SV=1 - [Q9V9M7_DROME]																	22.33	5.03	1	1					32.74	15.72	2	2	147.8	25.79	4	5	101.56	34.59	6	7	NO	NO	YES
P02574	Actin, larval muscle OS=Drosophila melanogaster GN=Act79B PE=1 SV=2 - [ACT4_DROME]	65.57	6.91	2	3	291.85	21.01	7	12	176.05	20.21	6	10	95.62	6.91	2	3	158.07	17.55	5	6	225.17	23.67	7	11	520.7	23.14	7	21	326.75	21.01	7	15	107.59	11.7	3	4	YES	YES	YES
Q8IMC4	Purine-rich binding protein-alpha, isoform D OS=Drosophila melanogaster GN=Pur-alpha PE=1 SV=1 - [Q8IMC4_DROME]																									107.17	16.92	3	5	39.44	14.62	3	3	112.86	15.38	3	5	NO	NO	YES
P53501	Actin-57B OS=Drosophila melanogaster GN=Act57B PE=1 SV=1 - [ACT3_DROME]	79.97	9.84	3	4	284.25	17.55	6	11	165.45	20.21	6	10	95.62	6.91	2	3	151.85	17.55	5	6	234.69	20.21	6	10	435.38	19.68	6	17	309	21.01	7	13	123.05	14.63	4	5	YES	YES	YES
Q7KN94	Walrus, isoform A OS=Drosophila melanogaster GN=wal PE=1 SV=1 - [Q7KN94_DROME]	106.51	17.27	4	4	220.9	21.21	5	8	131.69	20	5	6	92.84	9.7	2	3	229.23	26.36	6	8	211.76	22.42	5	6	66.14	9.7	2	2	143.94	21.21	5	6	228.34	23.94	6	8	YES	YES	YES
A1Z9A8	Protein PTCD3 homolog, mitochondrial OS=Drosophila melanogaster GN=CG4679 PE=2 SV=1 - [PTCD3_DROME]																													79.85	7.21	3	4	102.21	5.83	2	3	NO	NO	YES
O61345	Protein penguin OS=Drosophila melanogaster GN=pen PE=2 SV=1 - [PEN_DROME]																													20.15	1.76	1	1	41.23	1.76	1	1	NO	NO	YES
Q9VGQ1	CG5214 OS=Drosophila melanogaster GN=CG5214 PE=1 SV=1 - [Q9VGQ1_DROME]	56.07	10.04	4	5	56.2	7.26	3	4	34.85	5.77	2	2	80.16	10.9	3	8	31.36	2.99	1	1	32.33	2.99	1	1	49.07	5.77	2	2	39.75	5.77	2	2	26.25	2.99	1	1	YES	YES	YES
M9NG39	Protein on ecdysone puffs, isoform D OS=Drosophila melanogaster GN=Pep PE=1 SV=1 - [M9NG39_DROME]																													90.42	7.22	4	4	74.11	10.1	3	4	NO	NO	YES
P82147	Protein lethal(2)essential for life OS=Drosophila melanogaster GN=l(2)efl PE=1 SV=1 - [L2EFL_DROME]																					28.76	9.09	1	2	69.93	22.46	2	3	21.27	9.09	1	1	67.47	22.46	2	4	NO	NO	YES
Q9VD58	CG6439, isoform A OS=Drosophila melanogaster GN=CG6439 PE=1 SV=1 - [Q9VD58_DROME]	43.22	2.16	1	1	51.52	7.03	3	3					78.19	8.92	3	3	42.89	11.08	3	3	58.57	11.08	3	3	47.28	6.22	2	2	49.28	11.08	3	3	36.51	10.81	3	3	YES	YES	YES
O62619	Pyruvate kinase OS=Drosophila melanogaster GN=PyK PE=2 SV=2 - [KPYK_DROME]	93.58	8.26	4	4	68.62	10.88	4	4	66.26	6.57	3	3	68.78	5.25	2	2	57.77	6.19	2	2	63.46	13.88	5	5	114.01	8.63	3	3	51.72	8.82	3	3	85.21	14.82	6	6	YES	YES	YES
P91941	CG10297-PA OS=Drosophila melanogaster GN=Acp65Aa PE=1 SV=2 - [P91941_DROME]	65.58	24.76	2	3	77.29	18.1	1	2	99.22	24.76	2	2	66.33	18.1	1	1	72.08	18.1	1	1	135.09	24.76	2	3	139.15	24.76	2	3	92.32	18.1	1	2					YES	YES	YES
P07486	Glyceraldehyde-3-phosphate dehydrogenase 1 OS=Drosophila melanogaster GN=Gapdh1 PE=2 SV=2 - [G3P1_DROME]					49.67	5.12	1	1	35.67	5.12	1	1	64.94	4.22	1	2	47.79	4.22	1	1	56.62	9.34	2	2	98.17	9.04	2	2	75.21	9.34	2	2	58.36	7.53	2	2	YES	YES	YES
Q9V6Y3	Probable 28S ribosomal protein S16, mitochondrial OS=Drosophila melanogaster GN=mRpS16 PE=2 SV=1 - [RT16_DROME]																													22.56	12.4	1	1	38.83	12.4	1	1	NO	NO	YES
Q9VLR5	RNA polymerase II transcriptional coactivator OS=Drosophila melanogaster GN=Ssb-c31a PE=2 SV=1 - [TCP4_DROME]	106.89	32.73	3	4	150.62	24.55	3	4	98.66	33.64	4	4	55.3	10	2	2	187.3	33.64	4	5	83.35	24.55	3	3					115.18	23.64	2	3	163.25	24.55	3	4	YES	YES	YES
Q9Y119	BcDNA.GH08860 OS=Drosophila melanogaster GN=Tps1 PE=1 SV=1 - [Q9Y119_DROME]	46.72	2.47	2	2	64.6	4.2	3	3					54.18	1.48	1	1	53.79	4.08	3	3	29.63	2.84	2	2													YES	YES	NO
Q9VNW6	CG7470, isoform A OS=Drosophila melanogaster GN=CG7470 PE=1 SV=1 - [Q9VNW6_DROME]	53.46	5.41	4	4	40.95	2.06	2	2	59.66	2.84	2	2	52.1	1.8	1	1	37.73	2.06	2	2									22.71	1.8	1	1	40.07	2.06	2	2	YES	YES	YES
A0A0B4JCW4	Succinyl-CoA ligase subunit beta OS=Drosophila melanogaster GN=skap PE=1 SV=1 - [A0A0B4JCW4_DROME]	45.37	5.54	2	2	116.48	5.54	2	3	59.83	5.54	2	2	50.88	3.1	1	1	87.4	13.75	5	6	49.24	3.1	1	1	65.72	3.1	1	1	42.94	5.54	2	2	79.3	9.53	3	3	YES	YES	YES
Q9V9A7	Probable methylcrotonoyl-CoA carboxylase beta chain, mitochondrial OS=Drosophila melanogaster GN=l(2)04524 PE=2 SV=1 - [MCCB_DROME]	112.76	6.75	3	3					20.71	3.46	1	1	46.21	3.63	2	2	30.88	3.46	1	1	98.21	14.53	5	6					63.22	5.71	2	2					YES	YES	NO
P21187	Polyadenylate-binding protein OS=Drosophila melanogaster GN=pAbp PE=1 SV=3 - [PABP_DROME]																									193.97	7.26	3	4	305.73	19.56	9	9	286.91	19.72	10	11	NO	NO	YES
Q9VU58	Neuropeptide-like 2 OS=Drosophila melanogaster GN=Nplp2 PE=1 SV=1 - [NPLP2_DROME]																									85.92	29.07	3	4	40.27	26.74	2	2					NO	NO	YES
P18432	Myosin regulatory light chain 2 OS=Drosophila melanogaster GN=Mlc2 PE=1 SV=2 - [MLR_DROME]																					25.93	6.31	1	1	229.78	23.87	5	10	27.16	22.97	2	2					NO	NO	YES
Q95RE4	LD37574p OS=Drosophila melanogaster GN=yps PE=1 SV=1 - [Q95RE4_DROME]																													136.99	30.4	5	6	186.02	28.98	5	7	NO	NO	YES
Q9VN21	LD30155p OS=Drosophila melanogaster GN=lost PE=1 SV=1 - [Q9VN21_DROME]																									70.69	12.29	3	3	162.86	22.57	7	12	219.35	24.22	6	14	NO	NO	YES
Q9VGW9	LD25118p OS=Drosophila melanogaster GN=mRpL37 PE=1 SV=3 - [Q9VGW9_DROME]																													28.54	3.68	1	1	31.92	3.68	1	1	NO	NO	YES
Q9U915	Adenylate kinase OS=Drosophila melanogaster GN=Adk2 PE=1 SV=1 - [KAD2_DROME]	35.83	4.17	1	3	37.57	4.17	1	2	70.71	4.17	1	2	33.71	4.17	1	2	69.5	4.17	1	2	35.87	4.17	1	2	43.66	4.17	1	1	55.74	4.17	1	2	43.93	4.17	1	2	YES	YES	YES
Q9V3E7	LD24793p OS=Drosophila melanogaster GN=Ref1 PE=1 SV=1 - [Q9V3E7_DROME]																													36.65	4.14	1	1	55	6.02	1	1	NO	NO	YES
Q7K5K3	CG11876, isoform A OS=Drosophila melanogaster GN=CG11876 PE=1 SV=1 - [Q7K5K3_DROME]					128.05	15.62	5	5	40.75	6.03	2	2	32.36	7.12	2	2	215.71	19.18	6	7	250.35	27.95	8	10	73.12	11.78	4	4	158.5	23.01	7	7	245	27.95	8	11	YES	YES	YES
Q9W1G7	LD21576p OS=Drosophila melanogaster GN=Nap1 PE=1 SV=1 - [Q9W1G7_DROME]																									100.39	4.86	1	2	102.96	7.84	2	2	85.28	7.84	2	2	NO	NO	YES
Q9VZX6	LD06441p OS=Drosophila melanogaster GN=mRpS35 PE=1 SV=1 - [Q9VZX6_DROME]																													45.74	3.99	1	1	80.59	3.99	1	2	NO	NO	YES
A0A0B4KG65	Myofilin, isoform O OS=Drosophila melanogaster GN=Mf PE=1 SV=1 - [A0A0B4KG65_DROME]	57.1	10.65	3	3	91.41	16.13	5	6	61.84	18.06	5	5	32.09	15.81	4	4	53.44	17.1	5	7	61.78	16.45	4	6	247.49	40.65	11	20	76.95	23.55	7	9	66.54	18.39	5	6	YES	YES	YES
P40796	La protein homolog OS=Drosophila melanogaster GN=La PE=1 SV=2 - [LA_DROME]																													83.57	10.77	2	2	43.37	3.85	1	1	NO	NO	YES
P84040	Histone H4 OS=Drosophila melanogaster GN=His4 PE=1 SV=2 - [H4_DROME]																									22.06	7.77	1	1	41.77	7.77	1	1					NO	NO	YES
P84051	Histone H2A OS=Drosophila melanogaster GN=His2A PE=1 SV=2 - [H2A_DROME]									34.08	7.26	1	1													40	7.26	1	1	27.63	7.26	1	1	60.02	7.26	1	1	NO	NO	YES
P02255	Histone H1 OS=Drosophila melanogaster GN=His1 PE=1 SV=1 - [H1_DROME]																									95.6	8.59	1	2	84.95	8.59	1	1	113.17	12.5	2	2	NO	NO	YES
O44081	H/ACA ribonucleoprotein complex subunit 4 OS=Drosophila melanogaster GN=Nop60B PE=1 SV=1 - [DKC1_DROME]					76.89	9.65	3	4									76.07	6.5	2	3									52.14	2.76	1	1	79.1	7.87	3	3	NO	NO	YES
P32234	GTP-binding protein 128up OS=Drosophila melanogaster GN=128up PE=2 SV=2 - [128UP_DROME]					102.02	7.34	2	2									94.9	4.35	1	1									53.13	4.35	1	1	35.67	6.79	2	2	NO	NO	YES
A0A0B4KHJ5	Glycogen synthase, isoform D OS=Drosophila melanogaster GN=GlyS PE=1 SV=1 - [A0A0B4KHJ5_DROME]					29.71	1.16	1	1									43.43	1.16	1	1					21.79	1.74	1	1	27.89	1.16	1	1	92.37	2.9	2	3	NO	NO	YES
Q95TW4	GH28335p OS=Drosophila melanogaster GN=Syp PE=1 SV=1 - [Q95TW4_DROME]																													27.22	4.73	2	2	36.87	4.54	2	2	NO	NO	YES
Q9W4H6	Pyruvate dehydrogenase E1 component subunit alpha OS=Drosophila melanogaster GN=l(1)G0334 PE=1 SV=2 - [Q9W4H6_DROME]	58.71	5.76	2	2	61.09	5.01	2	2	74.31	9.02	3	4	25.23	2.51	1	1	116.11	5.76	2	3	135.12	9.77	4	4	27.29	2.51	1	1					102.99	11.03	5	6	YES	YES	YES
Q9W0A8	FI01658p OS=Drosophila melanogaster GN=RpL23A PE=1 SV=1 - [Q9W0A8_DROME]																									59.05	5.05	2	2	120.59	16.61	6	7	126.46	17.33	5	6	NO	NO	YES
Q9XY35	Cytochrome b-c1 complex subunit 9 OS=Drosophila melanogaster GN=ox PE=3 SV=1 - [QCR9_DROME]																	56.47	27.27	1	1					24.1	27.27	1	1					101.45	27.27	1	2	NO	NO	YES
A0A0B4LFX4	Coracle, isoform F OS=Drosophila melanogaster GN=cora PE=1 SV=1 - [A0A0B4LFX4_DROME]									61.28	0.88	1	1									75.45	1.81	2	2					146.25	4.94	5	6	205.76	7.63	7	8	NO	NO	YES
Q9VXQ0	CG8288-PA OS=Drosophila melanogaster GN=mRpL3 PE=1 SV=2 - [Q9VXQ0_DROME]																													92.25	9.12	2	2	59.37	4.7	1	1	NO	NO	YES
Q9VVU2	CG6846-PA OS=Drosophila melanogaster GN=RpL26 PE=1 SV=1 - [Q9VVU2_DROME]																									20.9	10.74	1	1	152.36	15.44	2	8	335.78	21.48	4	10	NO	NO	YES
Q7KTK9	CG5261, isoform A OS=Drosophila melanogaster GN=CG5261 PE=1 SV=1 - [Q7KTK9_DROME]																									22.5	2.14	1	1					22.21	5.7	2	2	NO	NO	YES
Q500Y7	CG14482, isoform A OS=Drosophila melanogaster GN=UQCR-6.4 PE=1 SV=1 - [Q500Y7_DROME]					38.21	17.54	1	1	29.77	17.54	1	1					37.7	17.54	1	1	33.76	17.54	1	1					83.13	38.6	2	2					YES	YES	NO
Q8IPE8	CG4389-PB, isoform B OS=Drosophila melanogaster GN=Mtpalpha PE=1 SV=1 - [Q8IPE8_DROME]					51.06	1.75	1	1									54.23	1.88	1	1									54.08	4.03	2	2	87.57	9.68	6	6	NO	NO	YES
Q9W499	CG4111-PB, isoform B OS=Drosophila melanogaster GN=RpL35 PE=1 SV=2 - [Q9W499_DROME]																													71.68	10.57	1	2	89.69	10.57	1	2	NO	NO	YES
Q8I937	CG32409 OS=Drosophila melanogaster GN=CG32409 PE=1 SV=2 - [Q8I937_DROME]																													45.5	7.74	2	2	24.62	4.87	1	1	NO	NO	YES
Q9VZ69	CG1691-PA, isoform A OS=Drosophila melanogaster GN=Imp PE=1 SV=2 - [Q9VZ69_DROME]																													23.88	2.47	1	1	38.73	2.3	1	1	NO	NO	YES
Q86BP3	CG1091, isoform A OS=Drosophila melanogaster GN=Tailor PE=1 SV=1 - [Q86BP3_DROME]																													96.11	7.72	3	3	46.16	2.77	1	1	NO	NO	YES
Q9VJ19	CG10652-PA, isoform A OS=Drosophila melanogaster GN=RpL30 PE=1 SV=1 - [Q9VJ19_DROME]																									83.02	42.34	3	4	141.29	42.34	3	5	144.56	42.34	3	4	NO	NO	YES
A0A0B4KHY8	CG10254, isoform C OS=Drosophila melanogaster GN=CG10254 PE=1 SV=1 - [A0A0B4KHY8_DROME]																													167.25	2.1	2	4	29.67	1.23	1	2	NO	NO	YES
Q9V3G1	60S ribosomal protein L8 OS=Drosophila melanogaster GN=RpL8 PE=1 SV=1 - [RL8_DROME]																													114.9	6.64	2	5	127.16	12.5	4	7	NO	NO	YES
P46223	60S ribosomal protein L7a OS=Drosophila melanogaster GN=RpL7A PE=1 SV=2 - [RL7A_DROME]																									60.21	12.92	2	3	283.7	32.47	10	14	285.93	24.35	8	14	NO	NO	YES
P32100	60S ribosomal protein L7 OS=Drosophila melanogaster GN=RpL7 PE=1 SV=2 - [RL7_DROME]																									94.42	14.68	3	3	172.29	18.65	6	8	292.59	38.89	11	17	NO	NO	YES
P09180	60S ribosomal protein L4 OS=Drosophila melanogaster GN=RpL4 PE=1 SV=2 - [RL4_DROME]					35.91	1.75	1	1																	175.93	22.69	7	8	388.18	37.66	14	19	428.62	49.88	18	24	NO	NO	YES
P46461	Vesicle-fusing ATPase 1 OS=Drosophila melanogaster GN=comt PE=2 SV=1 - [NSF1_DROME]					79.73	4.56	3	3	23.74	1.61	1	1					61.75	5.64	3	3	43.34	1.34	1	1					44.14	2.95	2	2	105.18	8.59	5	6	YES	YES	YES
Q9VMU4	60S ribosomal protein L37a OS=Drosophila melanogaster GN=RpL37A PE=1 SV=3 - [RL37A_DROME]																									77.81	29.35	2	3	65.2	30.43	3	3	85.98	19.57	1	1	NO	NO	YES
P49630	60S ribosomal protein L36 OS=Drosophila melanogaster GN=RpL36 PE=1 SV=1 - [RL36_DROME]																													64.15	19.13	3	3	79.85	28.7	4	5	NO	NO	YES
P04359	60S ribosomal protein L32 OS=Drosophila melanogaster GN=RpL32 PE=1 SV=3 - [RL32_DROME]																													74.26	14.93	2	3	50.51	9.7	1	2	NO	NO	YES
Q9V597	60S ribosomal protein L31 OS=Drosophila melanogaster GN=RpL31 PE=1 SV=1 - [RL31_DROME]																									34.67	7.26	1	1	72.06	18.55	2	2	71.07	18.55	2	2	NO	NO	YES
O16797	60S ribosomal protein L3 OS=Drosophila melanogaster GN=RpL3 PE=1 SV=3 - [RL3_DROME]																									79.36	8.41	2	2	177.29	17.79	6	6	170.46	18.99	7	9	NO	NO	YES
P15357	Ubiquitin-40S ribosomal protein S27a OS=Drosophila melanogaster GN=RpS27A PE=1 SV=2 - [RS27A_DROME]					29	10.26	1	1	27.21	10.26	1	1					21.39	10.26	1	1	45.61	10.26	1	1					62.33	30.13	4	4	90.22	32.69	4	8	YES	YES	YES
Q9VZS5	60S ribosomal protein L28 OS=Drosophila melanogaster GN=RpL28 PE=1 SV=1 - [RL28_DROME]																									46.78	22.22	3	4	134.91	34.72	5	8	147.92	47.22	9	14	NO	NO	YES
P41092	60S ribosomal protein L27a OS=Drosophila melanogaster GN=RpL27A PE=1 SV=2 - [RL27A_DROME]																									65.74	7.38	2	2	51.24	7.38	2	3	68.96	28.19	5	5	NO	NO	YES
Q9VBN5	60S ribosomal protein L27 OS=Drosophila melanogaster GN=RpL27 PE=1 SV=1 - [Q9VBN5_DROME]																									48.55	5.93	1	1	63.78	13.33	2	2	87.69	13.33	2	3	NO	NO	YES
Q9VJY6	60S ribosomal protein L24 OS=Drosophila melanogaster GN=RpL24 PE=1 SV=1 - [RL24_DROME]																									89.14	14.84	2	2	124.31	14.19	2	3	130.36	19.35	3	4	NO	NO	YES
P48159	60S ribosomal protein L23 OS=Drosophila melanogaster GN=RpL23 PE=1 SV=2 - [RL23_DROME]																													33.82	13.57	2	2	96.06	22.14	2	3	NO	NO	YES
P50887	60S ribosomal protein L22 OS=Drosophila melanogaster GN=RpL22 PE=1 SV=2 - [RL22_DROME]																									71.41	16.39	3	4	62.29	12.71	2	4	88.47	16.39	3	6	NO	NO	YES
P36241	60S ribosomal protein L19 OS=Drosophila melanogaster GN=RpL19 PE=1 SV=2 - [RL19_DROME]																									78.64	8.37	1	1	201.04	17.24	4	7	154.56	21.18	4	7	NO	NO	YES
P41093	60S ribosomal protein L18a OS=Drosophila melanogaster GN=RpL18A PE=1 SV=1 - [RL18A_DROME]																									69.42	7.34	1	1	158.19	34.46	6	8	135.82	40.11	7	12	NO	NO	YES
Q9VS34	60S ribosomal protein L18 OS=Drosophila melanogaster GN=RpL18 PE=1 SV=1 - [RL18_DROME]																									259.27	30.32	4	6	451.41	39.89	6	13	419.47	39.89	6	11	NO	NO	YES
Q9W3W8	60S ribosomal protein L17 OS=Drosophila melanogaster GN=RpL17 PE=1 SV=1 - [RL17_DROME]																									58.17	5.38	1	1	99.78	11.29	3	4	90.97	17.2	4	5	NO	NO	YES
O17445	60S ribosomal protein L15 OS=Drosophila melanogaster GN=RpL15 PE=1 SV=1 - [RL15_DROME]																									98.2	16.67	3	3	171.45	20.1	4	6	166.99	20.1	4	6	NO	NO	YES
P55841	60S ribosomal protein L14 OS=Drosophila melanogaster GN=RpL14 PE=1 SV=1 - [RL14_DROME]																									74.81	20.48	3	3	166.29	32.53	5	7	208.05	37.35	6	8	NO	NO	YES
Q9VNE9	60S ribosomal protein L13a OS=Drosophila melanogaster GN=RpL13A PE=1 SV=1 - [RL13A_DROME]																													30.11	18.54	3	3	27.25	15.61	3	3	NO	NO	YES
Q94523	Succinate dehydrogenase [ubiquinone] flavoprotein subunit, mitochondrial OS=Drosophila melanogaster GN=SdhA PE=2 SV=3 - [SDHA_DROME]					42.9	1.66	1	1	27.8	1.66	1	1					39.19	3.33	2	2	50.09	3.33	2	2	84.9	8.32	4	4					36.27	1.66	1	1	YES	YES	YES
P41126	60S ribosomal protein L13 OS=Drosophila melanogaster GN=RpL13 PE=1 SV=1 - [RL13_DROME]																									24.58	15.14	2	2	105.39	19.72	6	7	118.37	27.52	7	8	NO	NO	YES
Q9VTP4	60S ribosomal protein L10a-2 OS=Drosophila melanogaster GN=RpL10Ab PE=1 SV=2 - [R10AB_DROME]																									201.11	19.35	3	4	351.74	23.96	5	8	349.26	23.96	5	9	NO	NO	YES
O61231	60S ribosomal protein L10 OS=Drosophila melanogaster GN=RpL10 PE=1 SV=1 - [RL10_DROME]																													29.59	9.63	2	3	44.22	15.6	3	4	NO	NO	YES
P08570	60S acidic ribosomal protein P1 OS=Drosophila melanogaster GN=RpLP1 PE=1 SV=2 - [RLA1_DROME]																													24.6	14.29	1	1	35.52	14.29	1	1	NO	NO	YES
P19889	60S acidic ribosomal protein P0 OS=Drosophila melanogaster GN=RpLP0 PE=1 SV=1 - [RLA0_DROME]																													81.2	6.94	2	2	143.01	19.56	6	7	NO	NO	YES
P55935	40S ribosomal protein S9 OS=Drosophila melanogaster GN=RpS9 PE=1 SV=2 - [RS9_DROME]																													54.53	22.05	5	5	108.42	27.69	6	7	NO	NO	YES
Q8MLY8	40S ribosomal protein S8 OS=Drosophila melanogaster GN=RpS8 PE=1 SV=1 - [RS8_DROME]																									122.85	20.19	3	3	171.12	39.42	6	7	315.53	45.19	7	11	NO	NO	YES
P29327	40S ribosomal protein S6 OS=Drosophila melanogaster GN=RpS6 PE=1 SV=1 - [RS6_DROME]																													30.11	8.47	2	2	57.33	12.9	3	3	NO	NO	YES
Q24186	40S ribosomal protein S5a OS=Drosophila melanogaster GN=RpS5a PE=1 SV=1 - [RS5A_DROME]																									60.88	6.58	1	1					56.98	6.58	1	2	NO	NO	YES
P41042	40S ribosomal protein S4 OS=Drosophila melanogaster GN=RpS4 PE=1 SV=2 - [RS4_DROME]																									22.04	3.83	1	1	45.19	7.28	2	2	57.63	11.11	3	3	NO	NO	YES
P13008	40S ribosomal protein S26 OS=Drosophila melanogaster GN=RpS26 PE=1 SV=1 - [RS26_DROME]																													42.05	13.16	1	1	58.78	21.05	2	3	NO	NO	YES
Q9W229	40S ribosomal protein S24 OS=Drosophila melanogaster GN=RpS24 PE=1 SV=1 - [Q9W229_DROME]																									28.96	11.45	1	1	21.71	11.45	1	1	54.45	16.79	2	3	NO	NO	YES
Q8T3U2	40S ribosomal protein S23 OS=Drosophila melanogaster GN=RpS23 PE=1 SV=1 - [RS23_DROME]																	43.59	7.69	1	1					102.39	13.99	1	4	48.09	22.38	2	2	127.31	30.77	3	3	NO	NO	YES
P17704	40S ribosomal protein S17 OS=Drosophila melanogaster GN=RpS17 PE=1 SV=2 - [RS17_DROME]									22.08	10.69	1	1																	32.42	10.69	1	1	49.09	21.37	2	2	NO	NO	YES
Q03334	40S ribosomal protein S13 OS=Drosophila melanogaster GN=RpS13 PE=1 SV=3 - [RS13_DROME]																													50.48	11.26	2	2	59.17	18.54	3	4	NO	NO	YES
Q9VHN6	39S ribosomal protein L19, mitochondrial OS=Drosophila melanogaster GN=mRpL19 PE=2 SV=1 - [RM19_DROME]																									25.35	2.94	1	1	21.25	3.59	1	1	40.79	4.58	1	1	NO	NO	YES
P06002	Opsin Rh1 OS=Drosophila melanogaster GN=ninaE PE=1 SV=1 - [OPS1_DROME]					39.97	4.56	1	1					109.49	4.56	1	1	110.54	4.56	1	1	33.1	4.56	1	1									95.88	4.56	1	1	NO	YES	NO
Q9W2U8	Neb-cGP, isoform A OS=Drosophila melanogaster GN=Neb-cGP PE=1 SV=1 - [Q9W2U8_DROME]													61.05	25	1	1					29.77	25	1	1									51.44	25	1	2	NO	YES	NO
Q7KUB0	Isocitrate dehydrogenase [NADP] OS=Drosophila melanogaster GN=Idh PE=1 SV=1 - [Q7KUB0_DROME]	44.38	3.37	1	1									38.06	3.61	1	1	81.65	9.13	3	5	68.9	10.1	3	3													NO	YES	NO
Q9VN93	Putative cysteine proteinase CG12163 OS=Drosophila melanogaster GN=CG12163 PE=2 SV=2 - [CPR1_DROME]					65.42	2.28	1	1	35.37	2.28	1	1					70.48	2.28	1	1	53.44	2.28	1	1					70.68	2.28	1	1	67.05	2.28	1	1	YES	YES	YES
P52034	ATP-dependent 6-phosphofructokinase OS=Drosophila melanogaster GN=Pfk PE=2 SV=2 - [PFKA_DROME]													32.12	1.52	1	1					29.35	1.52	1	1					29.95	1.52	1	1					NO	YES	NO
Q9VVU1	CG3902-PA OS=Drosophila melanogaster GN=CG3902-RA PE=1 SV=1 - [Q9VVU1_DROME]													30.31	2.42	1	1	31.41	2.42	1	1																	NO	YES	NO
Q9XYQ2	Protein unc-119 homolog OS=Drosophila melanogaster GN=unc-119 PE=2 SV=1 - [UN119_DROME]					32.58	3.77	1	1	31.13	3.77	1	1																									YES	NO	NO
M9ND95	Myosin heavy chain, isoform U OS=Drosophila melanogaster GN=Mhc PE=1 SV=1 - [M9ND95_DROME]													233.04	5.85	9	10									5805.58	47.51	97	258									NO	NO	NO
M9NEP1	Myosin heavy chain, isoform T OS=Drosophila melanogaster GN=Mhc PE=1 SV=1 - [M9NEP1_DROME]													233.04	5.81	9	10									5780.93	47.4	97	261									NO	NO	NO
E1JHJ5	Myosin heavy chain, isoform P OS=Drosophila melanogaster GN=Mhc PE=1 SV=1 - [E1JHJ5_DROME]													233.04	5.85	9	10									5919.76	47.41	97	262									NO	NO	NO
Q9V9T5	CG2118, isoform A OS=Drosophila melanogaster GN=CG2118 PE=1 SV=2 - [Q9V9T5_DROME]	269.06	21.35	13	15									210.08	14.47	8	10									107.06	4.87	3	3									NO	NO	NO
Q9VSA3	Probable medium-chain specific acyl-CoA dehydrogenase, mitochondrial OS=Drosophila melanogaster GN=CG12262 PE=1 SV=1 - [ACADM_DROME]	35.21	8.11	3	3	61.48	9.07	2	2	46.32	3.1	1	1					78.97	13.13	4	4	65.67	11.93	3	4	46.83	5.25	2	3	65.16	11.22	3	3	64.69	14.08	4	4	YES	YES	YES
Q9V3R1	Accessory gland protein Acp36DE OS=Drosophila melanogaster GN=Acp36DE PE=2 SV=1 - [A36DE_DROME]	92.1	10.75	5	7									142.19	5.92	4	8									24.48	1.43	1	1									NO	NO	NO
Q8MSI2	GH15296p OS=Drosophila melanogaster GN=Scp1 PE=1 SV=1 - [Q8MSI2_DROME]	37.77	11.11	2	3									110.7	25.4	4	4									364.5	46.03	9	17									NO	NO	NO
A1ZBU8	CG18067, isoform A OS=Drosophila melanogaster GN=CG18067 PE=1 SV=1 - [A1ZBU8_DROME]	25.68	4.49	1	1									109.41	18.78	3	5																	28.37	4.49	1	1	NO	NO	NO
Q7KNR7	Photoreceptor dehydrogenase, isoform C OS=Drosophila melanogaster GN=Pdh PE=1 SV=1 - [Q7KNR7_DROME]	50.53	5.75	1	3	41.03	10.34	2	2	36.87	10.34	2	2					117.11	24.9	5	5	72.03	10.34	2	2					48.55	10.34	2	2	72.07	10.34	2	2	YES	YES	YES
Q9VVB8	CG32171-PA, isoform A OS=Drosophila melanogaster GN=Lmpt PE=1 SV=1 - [Q9VVB8_DROME]	82.17	17.96	3	4									88.7	11.84	2	2									95.59	17.96	3	3									NO	NO	NO
Q9VBL6	Accessory gland-specific peptide 57Da OS=Drosophila melanogaster GN=Mst57Da PE=2 SV=1 - [MS57A_DROME]	22.45	18.67	1	1									78.31	18.67	1	2																					NO	NO	NO
P08120	Collagen alpha-1(IV) chain OS=Drosophila melanogaster GN=Cg25C PE=2 SV=3 - [CO4A1_DROME]													42.23	0.73	1	1																					NO	NO	NO
Q8IPB9	CG31716-PG, isoform G OS=Drosophila melanogaster GN=Cnot4 PE=1 SV=1 - [Q8IPB9_DROME]	78.81	4.39	2	2									40.98	1.53	1	1									29.11	1.53	1	1									NO	NO	NO
P06742	Myosin light chain alkali OS=Drosophila melanogaster GN=Mlc1 PE=1 SV=4 - [MLC1_DROME]													38.25	8.39	1	1									154.01	26.45	5	7									NO	NO	NO
E1JIK9	Myofilin, isoform I OS=Drosophila melanogaster GN=Mf PE=1 SV=1 - [E1JIK9_DROME]	57.1	14.35	3	3									32.09	21.3	4	4									177.09	44.35	9	17									NO	NO	NO
Q06943	High mobility group protein Z OS=Drosophila melanogaster GN=HmgZ PE=1 SV=1 - [HMGZ_DROME]													30.33	15.32	1	1																					NO	NO	NO
B4ZJA5	RT02906p OS=Drosophila melanogaster GN=Sfp79B PE=2 SV=1 - [B4ZJA5_DROME]													28.58	40	1	1																					NO	NO	NO
Q9W418	GH17761p OS=Drosophila melanogaster GN=Ubi-p5E PE=2 SV=3 - [Q9W418_DROME]	20.55	20.97	1	1									25.04	20.97	1	1									38	38.01	2	2									NO	NO	NO
Q9VU29	Malate dehydrogenase OS=Drosophila melanogaster GN=CG10749-RA PE=2 SV=1 - [Q9VU29_DROME]													23.81	3.17	1	1																					NO	NO	NO
P35554	Flightin OS=Drosophila melanogaster GN=fln PE=2 SV=1 - [FTN_DROME]													22.17	6.04	1	1																					NO	NO	NO
Q9W0Z1	Ance-5 OS=Drosophila melanogaster GN=Ance-5 PE=2 SV=1 - [Q9W0Z1_DROME]													22.09	1.75	1	1																					NO	NO	NO
Q9VU22	CG14120 OS=Drosophila melanogaster GN=CG14120 PE=1 SV=1 - [Q9VU22_DROME]																																					NO	NO	NO
Q9W053	Zormin, isoform F OS=Drosophila melanogaster GN=zormin PE=1 SV=4 - [Q9W053_DROME]																									68.96	0.92	2	2									NO	NO	NO
A0A0B4KER6	Z band alternatively spliced PDZ-motif protein 52, isoform N OS=Drosophila melanogaster GN=Zasp52 PE=1 SV=1 - [A0A0B4KER6_DROME]																									619.27	19.02	15	20									NO	NO	NO
M9NFR5	Ypsilon schachtel, isoform B OS=Drosophila melanogaster GN=yps PE=1 SV=1 - [M9NFR5_DROME]																									36.92	18.53	2	7									NO	NO	NO
M9PJQ5	Wings up A, isoform K OS=Drosophila melanogaster GN=wupA PE=1 SV=1 - [M9PJQ5_DROME]					29.63	3.8	1	1																	149.66	23.91	4	6									NO	NO	NO
M9NFC0	Wings up A, isoform I OS=Drosophila melanogaster GN=wupA PE=1 SV=1 - [M9NFC0_DROME]																									323.19	24.12	4	8									NO	NO	NO
Q94920	Voltage-dependent anion-selective channel OS=Drosophila melanogaster GN=porin PE=1 SV=3 - [VDAC_DROME]																									280.47	47.16	10	11									NO	NO	NO
D3DMM4	MIP15217p OS=Drosophila melanogaster GN=mfas PE=1 SV=1 - [D3DMM4_DROME]					43.64	1.26	1	1	33.33	1.26	1	1																									YES	NO	NO
P06607	Vitellogenin-3 OS=Drosophila melanogaster GN=Yp3 PE=1 SV=1 - [VIT3_DROME]																									84.27	4.52	1	2									NO	NO	NO
P02844	Vitellogenin-2 OS=Drosophila melanogaster GN=Yp2 PE=1 SV=2 - [VIT2_DROME]																									45.57	7.01	2	2									NO	NO	NO
P02843	Vitellogenin-1 OS=Drosophila melanogaster GN=Yp1 PE=1 SV=1 - [VIT1_DROME]																									21.19	3.19	1	1									NO	NO	NO
Q9VMV5	Viking, isoform A OS=Drosophila melanogaster GN=vkg PE=1 SV=1 - [Q9VMV5_DROME]																									41.67	1.55	2	2									NO	NO	NO
Q9XZH6	V-type proton ATPase subunit G OS=Drosophila melanogaster GN=Vha13 PE=3 SV=1 - [VATG_DROME]																									61.22	12.82	1	1									NO	NO	NO
X2JBP9	Upheld, isoform T OS=Drosophila melanogaster GN=up PE=1 SV=1 - [X2JBP9_DROME]					37.99	3.27	1	1																					28.05	3.27	1	1					NO	NO	NO
M9PHJ0	Upheld, isoform P OS=Drosophila melanogaster GN=up PE=1 SV=1 - [M9PHJ0_DROME]																									240.18	22.98	9	17									NO	NO	NO
M9NH07	Upheld, isoform N OS=Drosophila melanogaster GN=up PE=1 SV=1 - [M9NH07_DROME]																									257.86	22.34	9	17									NO	NO	NO
A0A0B4LGE3	Unc-89, isoform G OS=Drosophila melanogaster GN=Unc-89 PE=1 SV=1 - [A0A0B4LGE3_DROME]																									142.49	1.72	4	5									NO	NO	NO
P47947	Troponin C, isoform 1 OS=Drosophila melanogaster GN=TpnC41C PE=2 SV=2 - [TNNC1_DROME]																									87.38	14.94	2	4									NO	NO	NO
X2JD70	Troponin C at 25D, isoform B OS=Drosophila melanogaster GN=TpnC25D PE=1 SV=1 - [X2JD70_DROME]																									33.2	5.59	1	1									NO	NO	NO
P09491	Tropomyosin-2 OS=Drosophila melanogaster GN=Tm2 PE=2 SV=1 - [TPM2_DROME]																									731.94	38.73	12	24									NO	NO	NO
P49455	Tropomyosin-1, isoforms 33/34 OS=Drosophila melanogaster GN=Tm1 PE=2 SV=2 - [TPM4_DROME]																									449.09	18.53	11	22									NO	NO	NO
A0A0B4KHJ9	Tropomyosin 2, isoform E OS=Drosophila melanogaster GN=Tm2 PE=1 SV=1 - [A0A0B4KHJ9_DROME]																									680.1	38.38	13	23									NO	NO	NO
A0A0B4KG06	Tropomyosin 1, isoform S OS=Drosophila melanogaster GN=Tm1 PE=1 SV=1 - [A0A0B4KG06_DROME]																									486.8	34.39	12	21									NO	NO	NO
Q9VM18	Trehalose 6-phosphate phosphatase OS=Drosophila melanogaster GN=CG5177 PE=1 SV=1 - [Q9VM18_DROME]																									133.81	9.06	2	3									NO	NO	NO
Q9VWV6	Transferrin 1, isoform A OS=Drosophila melanogaster GN=Tsf1 PE=1 SV=1 - [Q9VWV6_DROME]																									201.3	13.73	6	6									NO	NO	NO
M9NGK3	Terribly reduced optic lobes, isoform AL OS=Drosophila melanogaster GN=trol PE=1 SV=2 - [M9NGK3_DROME]																									45.34	0.94	2	2									NO	NO	NO
E2QCZ0	Synapsin, isoform E OS=Drosophila melanogaster GN=Syn PE=1 SV=1 - [E2QCZ0_DROME]																					23.74	1.84	1	1													NO	NO	NO
Q94522	Succinyl-CoA ligase [ADP/GDP-forming] subunit alpha, mitochondrial OS=Drosophila melanogaster GN=Scsalpha PE=2 SV=3 - [SUCA_DROME]					22.6	8.84	2	2									73.1	8.84	2	2					29.41	4.88	1	1									NO	NO	NO
P21914	Succinate dehydrogenase [ubiquinone] iron-sulfur subunit, mitochondrial OS=Drosophila melanogaster GN=SdhB PE=2 SV=2 - [SDHB_DROME]																									30.4	3.37	1	1									NO	NO	NO
Q8IR24	Stunted, isoform B OS=Drosophila melanogaster GN=sun PE=1 SV=1 - [Q8IR24_DROME]																									49.9	26.32	1	1									NO	NO	NO
P13395	Spectrin alpha chain OS=Drosophila melanogaster GN=alpha-Spec PE=1 SV=2 - [SPTCA_DROME]																									47.94	0.5	1	1									NO	NO	NO
A4V4U5	Sluggish A, isoform F OS=Drosophila melanogaster GN=slgA PE=1 SV=1 - [A4V4U5_DROME]																									63.79	2.24	1	1									NO	NO	NO
E1JH64	Short stop, isoform Q OS=Drosophila melanogaster GN=shot PE=1 SV=1 - [E1JH64_DROME]																									52.51	0.52	2	2									NO	NO	NO
M9PDS8	Sallimus, isoform Y OS=Drosophila melanogaster GN=sls PE=4 SV=1 - [M9PDS8_DROME]																									952.86	4.58	32	44									NO	NO	NO
A0A0B4K715	Ryanodine receptor, isoform J OS=Drosophila melanogaster GN=RyR PE=1 SV=1 - [A0A0B4K715_DROME]																									90.86	1.56	5	6									NO	NO	NO
Q02427	RNA-binding protein 1 OS=Drosophila melanogaster GN=Rbp1 PE=2 SV=3 - [RBP1_DROME]					28.68	8.33	1	1									31.31	8.33	1	1																	NO	NO	NO
P11147	Heat shock 70 kDa protein cognate 4 OS=Drosophila melanogaster GN=Hsc70-4 PE=1 SV=3 - [HSP7D_DROME]	52.06	3.84	2	2	88.64	8.45	4	4	52.98	5.68	3	3					75.46	9.52	5	5	64.21	3.84	2	2	66.43	9.83	5	5	86.04	3.84	2	2	77.55	9.83	5	5	YES	YES	YES
Q9VEB3	Ribosome production factor 2 homolog OS=Drosophila melanogaster GN=Non3 PE=2 SV=3 - [RPF2_DROME]																																	29.33	3.44	1	1	NO	NO	NO
Q7K2B0	Ribosomal RNA-processing protein 8 OS=Drosophila melanogaster GN=CG7137 PE=1 SV=1 - [RRP8_DROME]					31.77	2.51	1	1																													NO	NO	NO
M9NDM3	Rhea, isoform C OS=Drosophila melanogaster GN=rhea PE=1 SV=1 - [M9NDM3_DROME]																									23.86	0.78	1	1									NO	NO	NO
P27864	Recombination repair protein 1 OS=Drosophila melanogaster GN=Rrp1 PE=1 SV=2 - [RRP1_DROME]	25.6	1.62	1	1																																	NO	NO	NO
Q9VD29	RE74312p OS=Drosophila melanogaster GN=Sar1 PE=1 SV=1 - [Q9VD29_DROME]																									21.23	6.74	1	1									NO	NO	NO
Q9VNB9	RE17737p OS=Drosophila melanogaster GN=RpL35A PE=1 SV=1 - [Q9VNB9_DROME]																																	20	6.37	1	1	NO	NO	NO
Q9W141	Putative ATP synthase subunit f, mitochondrial OS=Drosophila melanogaster GN=CG4692 PE=1 SV=1 - [ATPK_DROME]																									96.17	20.56	2	3									NO	NO	NO
P24156	Protein l(2)37Cc OS=Drosophila melanogaster GN=l(2)37Cc PE=2 SV=2 - [L2CC_DROME]																									25.96	7.61	1	1									NO	NO	NO
Q9VGX3	Protein anoxia up-regulated OS=Drosophila melanogaster GN=fau PE=1 SV=3 - [FAU_DROME]																									130.42	10.99	4	7									NO	NO	NO
P25843	Profilin OS=Drosophila melanogaster GN=chic PE=1 SV=1 - [PROF_DROME]																									28.59	14.29	1	2									NO	NO	NO
Q7KW39	Probable methylmalonate-semialdehyde dehydrogenase [acylating], mitochondrial OS=Drosophila melanogaster GN=CG17896 PE=2 SV=1 - [MMSA_DROME]																	21.86	2.12	1	1																	NO	NO	NO
Q9W401	Probable citrate synthase, mitochondrial OS=Drosophila melanogaster GN=kdn PE=2 SV=1 - [CISY_DROME]																									146.25	6.47	2	2									NO	NO	NO
Q9VMY1	Probable 39S ribosomal protein L24, mitochondrial OS=Drosophila melanogaster GN=mRpL24 PE=1 SV=1 - [RM24_DROME]																													102.96	10.53	2	3					NO	NO	NO
Q9VY28	Probable 28S ribosomal protein S25, mitochondrial OS=Drosophila melanogaster GN=mRpS25 PE=1 SV=1 - [RT25_DROME]																													37.27	5.99	1	1					NO	NO	NO
Q9V3P0	Peroxiredoxin 1 OS=Drosophila melanogaster GN=Jafrac1 PE=1 SV=1 - [PRDX1_DROME]																									42.37	7.22	1	1									NO	NO	NO
P35416	Paramyosin, short form OS=Drosophila melanogaster GN=Prm PE=2 SV=2 - [MYSP2_DROME]																									1248.46	38.91	26	47									NO	NO	NO
P35415	Paramyosin, long form OS=Drosophila melanogaster GN=Prm PE=1 SV=1 - [MYSP1_DROME]																									1511.61	43.91	35	60									NO	NO	NO
Q7JXU4	Nuclear GTP binding protein OS=Drosophila melanogaster GN=Ns2 PE=1 SV=1 - [Q7JXU4_DROME]																																	33.57	2.23	1	1	NO	NO	NO
M9MSM4	Nopp140, isoform F OS=Drosophila melanogaster GN=Nopp140 PE=1 SV=1 - [M9MSM4_DROME]																																	38.95	1.61	1	1	NO	NO	NO
Q9VVC5	Neural conserved at 73EF, isoform A OS=Drosophila melanogaster GN=Nc73EF PE=1 SV=2 - [Q9VVC5_DROME]																									149.25	10.52	8	9									NO	NO	NO
Q94511	NADH-ubiquinone oxidoreductase 75 kDa subunit, mitochondrial OS=Drosophila melanogaster GN=ND-75 PE=2 SV=3 - [NDUS1_DROME]																									225.56	10.81	5	6									NO	NO	NO
Q9VQM2	NADH dehydrogenase [ubiquinone] 1 subunit C2 OS=Drosophila melanogaster GN=ND-B14.5B PE=1 SV=1 - [Q9VQM2_DROME]																									42.23	11.21	1	1									NO	NO	NO
Q9W3X7	NADH dehydrogenase [ubiquinone] 1 beta subcomplex subunit 8, mitochondrial OS=Drosophila melanogaster GN=ND-ASHI PE=1 SV=1 - [Q9W3X7_DROME]																									25.27	5.71	1	1									NO	NO	NO
P91929	NADH dehydrogenase [ubiquinone] 1 alpha subcomplex subunit 10, mitochondrial OS=Drosophila melanogaster GN=ND-42 PE=2 SV=2 - [NDUAA_DROME]																									48.35	2.7	1	1									NO	NO	NO
M9PC23	Muscle-specific protein 300 kDa, isoform J OS=Drosophila melanogaster GN=Msp300 PE=1 SV=1 - [M9PC23_DROME]																									21.65	0.11	1	1									NO	NO	NO
P14318	Muscle-specific protein 20 OS=Drosophila melanogaster GN=Mp20 PE=2 SV=2 - [MP20_DROME]																									161.03	24.46	3	5									NO	NO	NO
Q24400	Muscle LIM protein Mlp84B OS=Drosophila melanogaster GN=Mlp84B PE=1 SV=1 - [MLP2_DROME]																									123.56	15.35	4	4									NO	NO	NO
P53777	Muscle LIM protein 1 OS=Drosophila melanogaster GN=Mlp60A PE=2 SV=1 - [MLP1_DROME]																									54.09	33.7	2	2									NO	NO	NO
A0A0B4LHK4	Multiple ankyrin repeats single KH domain, isoform F OS=Drosophila melanogaster GN=mask PE=4 SV=1 - [A0A0B4LHK4_DROME]																	24.09	0.47	1	1													21.58	0.72	1	1	NO	NO	NO
A0A0B4K6N6	Molecule interacting with CasL, isoform M OS=Drosophila melanogaster GN=Mical PE=4 SV=1 - [A0A0B4K6N6_DROME]	31.07	0.29	1	1																																	NO	NO	NO
Q8SYP9	Mitochondrial ribosomal protein S5, isoform A OS=Drosophila melanogaster GN=mRpS5 PE=1 SV=1 - [Q8SYP9_DROME]																													88.15	7.13	2	2					NO	NO	NO
Q9VV39	Mitochondrial ribosomal protein S34 OS=Drosophila melanogaster GN=mRpS34 PE=1 SV=2 - [Q9VV39_DROME]																													26.78	6.91	1	1					NO	NO	NO
Q9VEV5	Mitochondrial ribosomal protein S33 OS=Drosophila melanogaster GN=mRpS33 PE=1 SV=1 - [Q9VEV5_DROME]																													38.32	7.96	1	1					NO	NO	NO
Q8IP62	Mitochondrial ribosomal protein S23 OS=Drosophila melanogaster GN=mRpS23 PE=1 SV=1 - [Q8IP62_DROME]																									37.48	7.41	1	1									NO	NO	NO
Q9W199	Mitochondrial ribosomal protein S17 OS=Drosophila melanogaster GN=mRpS17 PE=1 SV=1 - [Q9W199_DROME]																													40.77	9.68	1	1					NO	NO	NO
A1Z9J6	Mitochondrial ribosomal protein L53 OS=Drosophila melanogaster GN=mRpL53 PE=1 SV=1 - [A1Z9J6_DROME]																													52.87	6.45	1	1					NO	NO	NO
Q9VY48	Mitochondrial ribosomal protein L38 OS=Drosophila melanogaster GN=mRpL38 PE=1 SV=2 - [Q9VY48_DROME]																													23.47	3.37	1	1					NO	NO	NO
F0JAG2	MIP27703p OS=Drosophila melanogaster GN=Zn72D PE=1 SV=1 - [F0JAG2_DROME]																																	32.52	4.6	2	2	NO	NO	NO
Q0E8E8	MIP08013p1 OS=Drosophila melanogaster GN=Mpcp PE=1 SV=1 - [Q0E8E8_DROME]																	32.45	3.37	1	1																	NO	NO	NO
B9EQV5	MIP03205p OS=Drosophila melanogaster GN=up PE=1 SV=1 - [B9EQV5_DROME]																									293.54	24.66	10	17									NO	NO	NO
P91928	MICOS complex subunit Mic60 OS=Drosophila melanogaster GN=Mitofilin PE=1 SV=4 - [MIC60_DROME]																									99.81	4.06	2	2									NO	NO	NO
Q9VS38	Mediator of RNA polymerase II transcription subunit 4 OS=Drosophila melanogaster GN=MED4 PE=1 SV=1 - [MED4_DROME]																	22.48	3.88	1	1																	NO	NO	NO
Q9VU36	LP04985p OS=Drosophila melanogaster GN=mRpL20 PE=1 SV=1 - [Q9VU36_DROME]																													90.86	18	2	2					NO	NO	NO
Q9W1N3	Levy, isoform A OS=Drosophila melanogaster GN=levy PE=1 SV=1 - [Q9W1N3_DROME]					23.1	15.6	1	1									28.55	15.6	1	1													32	15.6	1	1	NO	NO	NO
A0A0B4LGC6	Lethal (2) k09913, isoform G OS=Drosophila melanogaster GN=l(2)k09913 PE=1 SV=1 - [A0A0B4LGC6_DROME]																													20.9	7.99	1	1					NO	NO	NO
M9PCL9	Cnot 4 homologue, isoform L OS=Drosophila melanogaster GN=Cnot4 PE=1 SV=1 - [M9PCL9_DROME]					181.33	11.33	7	10	135.13	11.71	6	9					225.25	11.62	8	13	245.44	16.1	10	11					220.66	13.24	8	11	285.38	13.24	9	12	YES	YES	YES
Q9W2X6	Lethal (1) G0230, isoform A OS=Drosophila melanogaster GN=ATPsyndelta PE=1 SV=1 - [Q9W2X6_DROME]																									212.44	21.66	3	5									NO	NO	NO
Q9V3D0	LD33485p OS=Drosophila melanogaster GN=mRpL4 PE=1 SV=1 - [Q9V3D0_DROME]																													53.37	10.14	2	2					NO	NO	NO
Q95RG1	LD32106p OS=Drosophila melanogaster GN=RpS9 PE=1 SV=1 - [Q95RG1_DROME]																									42.2	15.33	2	2									NO	NO	NO
P15215	Laminin subunit gamma-1 OS=Drosophila melanogaster GN=LanB2 PE=2 SV=2 - [LAMC1_DROME]																									50.88	0.98	1	3									NO	NO	NO
Q00174	Laminin subunit alpha OS=Drosophila melanogaster GN=LanA PE=1 SV=2 - [LAMA_DROME]																									24.78	0.35	1	1									NO	NO	NO
Q9V9A9	L(2)01289 long form OS=Drosophila melanogaster GN=l(2)01289 PE=1 SV=2 - [Q9V9A9_DROME]																									66.06	2.23	2	2									NO	NO	NO
Q9VGR7	J domain-containing protein CG6693 OS=Drosophila melanogaster GN=CG6693 PE=1 SV=1 - [Y6693_DROME]																																	21.67	6.02	1	1	NO	NO	NO
Q9VEB1	IP09655p OS=Drosophila melanogaster GN=Mdh2 PE=1 SV=1 - [Q9VEB1_DROME]																									156.67	21.73	7	8									NO	NO	NO
Q9VA81	IP02765p OS=Drosophila melanogaster GN=mRpS18C PE=1 SV=2 - [Q9VA81_DROME]																													22.93	6.43	1	1					NO	NO	NO
A0A0B4K849	Hu li tai shao, isoform O OS=Drosophila melanogaster GN=hts PE=1 SV=1 - [A0A0B4K849_DROME]					85.34	12.15	5	5													28	4.05	2	2									26.13	5.17	2	3	NO	NO	NO
P02283	Histone H2B OS=Drosophila melanogaster GN=His2B PE=1 SV=2 - [H2B_DROME]																																	23.12	7.32	1	1	NO	NO	NO
Q8MT06	Guanine nucleotide-binding protein-like 3 homolog OS=Drosophila melanogaster GN=Ns1 PE=1 SV=2 - [GNL3_DROME]																																	63.88	6.37	2	2	NO	NO	NO
O76994	GM13959p OS=Drosophila melanogaster GN=Ip259 PE=1 SV=1 - [O76994_DROME]																																	56.1	8.11	2	2	NO	NO	NO
Q9XTL9	Glycogen phosphorylase OS=Drosophila melanogaster GN=GlyP PE=2 SV=2 - [PYG_DROME]																									117.23	7.11	5	7									NO	NO	NO
Q7K569	Glycerol-3-phosphate dehydrogenase OS=Drosophila melanogaster GN=Gpo-1 PE=1 SV=1 - [Q7K569_DROME]																									113.69	7.46	4	4									NO	NO	NO
M9PET0	Glycerol-3-phosphate dehydrogenase [NAD(+)] OS=Drosophila melanogaster GN=Gpdh PE=1 SV=1 - [M9PET0_DROME]																									104.71	7.14	2	2									NO	NO	NO
P20432	Glutathione S-transferase D1 OS=Drosophila melanogaster GN=GstD1 PE=1 SV=1 - [GSTD1_DROME]																									32.31	6.22	1	1									NO	NO	NO
A0A0C4DHE7	Glutamate dehydrogenase OS=Drosophila melanogaster GN=Gdh PE=1 SV=1 - [A0A0C4DHE7_DROME]																									89.26	8.95	3	3									NO	NO	NO
P52029	Glucose-6-phosphate isomerase OS=Drosophila melanogaster GN=Pgi PE=2 SV=2 - [G6PI_DROME]																									21.15	2.69	1	1									NO	NO	NO
Q9VBP6	GH21316p OS=Drosophila melanogaster GN=Ssadh PE=1 SV=1 - [Q9VBP6_DROME]																					23.77	2.75	1	1													NO	NO	NO
Q95TZ7	GH19182p OS=Drosophila melanogaster GN=Zasp66 PE=1 SV=1 - [Q95TZ7_DROME]																									276.96	29.1	7	10									NO	NO	NO
Q9VAN7	GH13304p OS=Drosophila melanogaster GN=Pglym78 PE=1 SV=2 - [Q9VAN7_DROME]																									56.7	9.41	2	2									NO	NO	NO
Q9W1H8	GH13256p OS=Drosophila melanogaster GN=Thiolase PE=1 SV=1 - [Q9W1H8_DROME]																																	27.91	4.48	2	2	NO	NO	NO
A8JRB8	CG5028, isoform C OS=Drosophila melanogaster GN=CG5028-RC PE=1 SV=1 - [A8JRB8_DROME]	69.13	6.63	2	2	28.65	7.4	2	2													99.54	10.2	3	3	149.71	7.91	2	3	87.67	8.42	2	2					YES	NO	YES
A4V4Q6	GH08696p OS=Drosophila melanogaster GN=wupA PE=1 SV=1 - [A4V4Q6_DROME]																									234.33	29.81	6	9									NO	NO	NO
Q9VAY9	GH07821p OS=Drosophila melanogaster GN=mRpS22 PE=1 SV=1 - [Q9VAY9_DROME]																													24.74	6.11	2	2					NO	NO	NO
Q9VXP3	GH05406p OS=Drosophila melanogaster GN=mRpS30 PE=1 SV=1 - [Q9VXP3_DROME]																													31.79	1.97	1	1					NO	NO	NO
P07764	Fructose-bisphosphate aldolase OS=Drosophila melanogaster GN=Ald PE=1 SV=5 - [ALF_DROME]																									365.48	21.05	5	9									NO	NO	NO
E1NZB4	Found in neurons, isoform D (Fragment) OS=Drosophila melanogaster GN=fne PE=1 SV=1 - [E1NZB4_DROME]																									29.27	3.68	1	2									NO	NO	NO
M9PCU0	FI21215p1 OS=Drosophila melanogaster GN=ninaC PE=2 SV=1 - [M9PCU0_DROME]																													24.75	1.76	2	2					NO	NO	NO
O46231	FI18705p1 OS=Drosophila melanogaster GN=tmod PE=1 SV=1 - [O46231_DROME]																									59.54	8.72	2	3									NO	NO	NO
Q9VHQ0	FI06460p OS=Drosophila melanogaster GN=mRpS18A PE=1 SV=3 - [Q9VHQ0_DROME]																																	21.86	7.1	1	1	NO	NO	NO
Q95WY3	FI04781p OS=Drosophila melanogaster GN=Nop56 PE=1 SV=1 - [Q95WY3_DROME]																																	36.37	6.05	2	2	NO	NO	NO
Q9VBH8	FI02850p OS=Drosophila melanogaster GN=RpL34a PE=1 SV=2 - [Q9VBH8_DROME]																									31.36	4.94	1	1									NO	NO	NO
E1JHR5	Enolase, isoform F OS=Drosophila melanogaster GN=Eno PE=1 SV=1 - [E1JHR5_DROME]																									104.05	15.01	4	6									NO	NO	NO
Q9VGA3	CG4115 OS=Drosophila melanogaster GN=CG4115 PE=1 SV=2 - [Q9VGA3_DROME]	27.65	4.55	1	1					33.52	5.45	1	1													37.63	4.55	1	1	144.2	18.64	3	4					YES	NO	YES
P13060	Elongation factor 2 OS=Drosophila melanogaster GN=EF2 PE=1 SV=4 - [EF2_DROME]																									37.76	1.54	1	1									NO	NO	NO
P05303	Elongation factor 1-alpha 2 OS=Drosophila melanogaster GN=Ef1alpha100E PE=2 SV=2 - [EF1A2_DROME]																									80.74	6.06	3	3									NO	NO	NO
Q9W1C9	Ejaculatory bulb-specific protein 3 OS=Drosophila melanogaster GN=PebIII PE=1 SV=2 - [PEB3_DROME]																									44.87	8.73	1	1									NO	NO	NO
L0MLQ9	eIF4E-Transporter, isoform H OS=Drosophila melanogaster GN=4E-T PE=1 SV=1 - [L0MLQ9_DROME]									31.39	1.02	1	1																					32.55	1.23	1	1	NO	NO	NO
M9PEB3	Discs large 1, isoform U OS=Drosophila melanogaster GN=dlg1 PE=1 SV=1 - [M9PEB3_DROME]																									27.08	9.09	1	1									NO	NO	NO
Q9VVL7	Dihydrolipoyl dehydrogenase OS=Drosophila melanogaster GN=CG7430 PE=1 SV=1 - [Q9VVL7_DROME]																									24.41	2.78	1	1									NO	NO	NO
Q8SYJ2	CG32230, isoform B OS=Drosophila melanogaster GN=ND-MLRQ PE=1 SV=1 - [Q8SYJ2_DROME]					25.53	14.46	1	1	28.08	14.46	1	1					25.1	9.64	1	1	31.41	14.46	1	1	21.64	30.12	2	2					44.16	14.46	2	2	YES	YES	YES
Q7KUQ5	CG32171-PF, isoform F OS=Drosophila melanogaster GN=Lmpt PE=1 SV=1 - [Q7KUQ5_DROME]					259.56	25.87	6	7	96.73	17.13	4	6					274.47	25.52	5	6	254.04	29.02	7	8					237.18	25.52	5	5	336.12	28.32	7	10	YES	YES	YES
A0A023GPM5	Diacylglycerol kinase OS=Drosophila melanogaster GN=rdgA PE=3 SV=1 - [A0A023GPM5_DROME]																													41.46	1.51	1	1					NO	NO	NO
Q9VNX4	Delta-1-Pyrroline-5-carboxylate dehydrogenase 1, isoform A OS=Drosophila melanogaster GN=P5CDh1 PE=1 SV=1 - [Q9VNX4_DROME]																									66.5	3.14	1	1									NO	NO	NO
M9PBC9	Cytoplasmic linker protein 190, isoform T OS=Drosophila melanogaster GN=CLIP-190 PE=1 SV=1 - [M9PBC9_DROME]																									72.05	8.82	2	2									NO	NO	NO
P84029	Cytochrome c-2 OS=Drosophila melanogaster GN=Cyt-c-p PE=1 SV=2 - [CYC2_DROME]																									80.72	38.89	4	4									NO	NO	NO
Q94514	Cytochrome c oxidase subunit 5A, mitochondrial OS=Drosophila melanogaster GN=COX5A PE=2 SV=2 - [COX5A_DROME]																									44.69	6.04	1	1									NO	NO	NO
Q8I0S9	CG2118, isoform B OS=Drosophila melanogaster GN=CG2118 PE=1 SV=1 - [Q8I0S9_DROME]					187.52	12.15	6	6	201.83	14.35	9	12					219.78	12.62	7	8	221.38	17.51	10	12					234.97	13.72	7	8	142.1	17.51	10	11	YES	YES	YES
Q9VXI6	Cytochrome b-c1 complex subunit 7 OS=Drosophila melanogaster GN=UQCR-14 PE=1 SV=1 - [Q9VXI6_DROME]																									41.65	5.41	1	1									NO	NO	NO
Q95RB2	Cuticular protein 49Ae OS=Drosophila melanogaster GN=Cpr49Ae PE=1 SV=1 - [Q95RB2_DROME]																													23.79	10.45	1	1					NO	NO	NO
A0A0B4JCR2	Cuticular protein 47Ef, isoform D OS=Drosophila melanogaster GN=Cpr47Ef PE=4 SV=1 - [A0A0B4JCR2_DROME]																									86.35	20.97	4	6									NO	NO	NO
Q01819	Connectin OS=Drosophila melanogaster GN=Con PE=2 SV=2 - [CONN_DROME]																													32.79	1.32	1	1					NO	NO	NO
P45594	Cofilin/actin-depolymerizing factor homolog OS=Drosophila melanogaster GN=tsr PE=1 SV=1 - [CADF_DROME]																									93.73	16.89	2	2									NO	NO	NO
Q9W303	Chitinase-like protein Idgf4 OS=Drosophila melanogaster GN=Idgf4 PE=2 SV=1 - [IDGF4_DROME]																									41.47	3.85	1	1									NO	NO	NO
Q0E8P1	CG17549, isoform B OS=Drosophila melanogaster GN=CG17549 PE=4 SV=1 - [Q0E8P1_DROME]	39.46	6.87	1	1	58.76	6.87	1	1	97.86	13.74	2	2					42.78	6.87	1	1	52.28	6.87	1	1					39.7	6.87	1	1	78.84	6.87	1	2	YES	YES	YES
A0A0B4KGB3	Cheerio, isoform K OS=Drosophila melanogaster GN=cher PE=1 SV=1 - [A0A0B4KGB3_DROME]																									144.3	4.53	2	2									NO	NO	NO
Q8SXQ1	CG9629 OS=Drosophila melanogaster GN=CG9629 PE=1 SV=1 - [Q8SXQ1_DROME]																	35.93	2.04	1	1													23.98	2.04	1	1	NO	NO	NO
Q8IMB8	CG1674, isoform I OS=Drosophila melanogaster GN=CG1674 PE=1 SV=2 - [Q8IMB8_DROME]	34.07	2.89	1	1					61.29	4.75	2	2													269.5	22.58	8	12					80.02	6.79	3	3	YES	NO	YES
M9MSF5	CG9572, isoform D OS=Drosophila melanogaster GN=CG9572 PE=4 SV=2 - [M9MSF5_DROME]																									81.89	7.43	2	2									NO	NO	NO
Q9VIX7	CG15825-PB, isoform B OS=Drosophila melanogaster GN=fon PE=1 SV=1 - [Q9VIX7_DROME]					81.28	12.48	4	4	79.74	12.48	4	6					99.95	15.08	5	7	64.89	15.08	5	6					26.44	9.71	3	3	41.51	3.81	1	2	YES	YES	YES
Q9VFR2	CG9297, isoform A OS=Drosophila melanogaster GN=CG9297-RA PE=1 SV=1 - [Q9VFR2_DROME]																									213.8	8.82	6	7									NO	NO	NO
Q9VMI3	CG9140, isoform B OS=Drosophila melanogaster GN=ND-51 PE=1 SV=1 - [Q9VMI3_DROME]																									29.92	3.16	1	1									NO	NO	NO
Q7JUS9	CG9090, isoform A OS=Drosophila melanogaster GN=CG9090-RA PE=1 SV=1 - [Q7JUS9_DROME]																									62.67	4.01	1	1									NO	NO	NO
Q9W380	CG9034, isoform A OS=Drosophila melanogaster GN=CG9034 PE=1 SV=1 - [Q9W380_DROME]																									25.12	9.09	1	1									NO	NO	NO
Q7K3N4	CG8888 OS=Drosophila melanogaster GN=CG8888 PE=1 SV=1 - [Q7K3N4_DROME]																									46.79	2.58	1	1									NO	NO	NO
Q9VT61	CG8108, isoform A OS=Drosophila melanogaster GN=CG8108 PE=1 SV=1 - [Q9VT61_DROME]																													57.12	4.79	2	3					NO	NO	NO
Q9VAC1	CG7920, isoform A OS=Drosophila melanogaster GN=CG7920 PE=1 SV=1 - [Q9VAC1_DROME]	37.18	1.89	1	1																					52.51	1.89	1	1									NO	NO	NO
Q9VTF8	CG7636-PA OS=Drosophila melanogaster GN=mRpL2 PE=1 SV=1 - [Q9VTF8_DROME]																													50.79	5.78	1	1					NO	NO	NO
Q9VLT7	CG7424-PA OS=Drosophila melanogaster GN=RpL36A PE=1 SV=2 - [Q9VLT7_DROME]																																	23.1	13.46	2	2	NO	NO	NO
Q9VSA9	CG7409 OS=Drosophila melanogaster GN=CG7409 PE=2 SV=1 - [Q9VSA9_DROME]																									57.77	7.79	1	1									NO	NO	NO
Q9VSF5	CG7366 OS=Drosophila melanogaster GN=CG7366 PE=2 SV=1 - [Q9VSF5_DROME]																																	22.61	2.06	1	1	NO	NO	NO
Q9VSN2	CG6416-PA, isoform A OS=Drosophila melanogaster GN=Zasp66 PE=1 SV=1 - [Q9VSN2_DROME]																									157.7	34.31	5	7									NO	NO	NO
Q7K485	CathD OS=Drosophila melanogaster GN=cathD PE=1 SV=1 - [Q7K485_DROME]					23.88	4.08	1	1	22.18	6.89	1	1					54.73	10.97	2	3	27.97	10.97	2	2					23.36	10.97	2	3	41.93	10.97	2	2	YES	YES	YES
Q9VKM3	CG6105-PA OS=Drosophila melanogaster GN=ATPsynG PE=1 SV=1 - [Q9VKM3_DROME]																									51.75	15.15	1	2									NO	NO	NO
Q8MST5	Beta-Tubulin at 97EF, isoform B OS=Drosophila melanogaster GN=betaTub97EF PE=1 SV=1 - [Q8MST5_DROME]					110.24	5.25	2	5	68.78	5.25	2	3					127.37	7.22	3	6	76.45	5.25	2	5					59.54	5.25	2	4	121.02	10.72	4	6	YES	YES	YES
Q9VPE2	CG6020, isoform A OS=Drosophila melanogaster GN=ND-39 PE=1 SV=1 - [Q9VPE2_DROME]																									54.79	4.57	1	1									NO	NO	NO
Q9VX36	CG5703, isoform A OS=Drosophila melanogaster GN=ND-24 PE=1 SV=1 - [Q9VX36_DROME]																									26.67	7.44	1	1									NO	NO	NO
Q9I7J0	CG5023 OS=Drosophila melanogaster GN=CG5023 PE=1 SV=1 - [Q9I7J0_DROME]																									30.57	14.79	2	2									NO	NO	NO
Q9VSR5	CG5012-PA OS=Drosophila melanogaster GN=mRpL12 PE=1 SV=1 - [Q9VSR5_DROME]																													85.69	9.89	1	2					NO	NO	NO
Q9VST9	CG4821-PC, isoform C OS=Drosophila melanogaster GN=Tequila PE=1 SV=2 - [Q9VST9_DROME]					21.7	3.73	1	2																													NO	NO	NO
Q9VRL0	CG4769, isoform A OS=Drosophila melanogaster GN=Cyt-c1 PE=1 SV=1 - [Q9VRL0_DROME]																									176.97	23.13	5	12									NO	NO	NO
Q9VL70	CG4600-PA OS=Drosophila melanogaster GN=yip2 PE=1 SV=1 - [Q9VL70_DROME]					37.58	2.76	1	1									32.44	3.02	1	1													31.05	6.03	2	2	NO	NO	NO
O01666	ATP synthase subunit gamma, mitochondrial OS=Drosophila melanogaster GN=ATPsyngamma PE=2 SV=2 - [ATPG_DROME]	53.52	9.76	2	2	34.62	5.39	1	1									62.94	14.48	3	3	24.28	5.39	1	1	184.88	16.5	3	4	43.18	5.39	1	1	53.56	5.39	1	1	YES	YES	YES
Q9VSX2	CG4461 OS=Drosophila melanogaster GN=CG4461 PE=2 SV=1 - [Q9VSX2_DROME]																									46.39	10	1	1									NO	NO	NO
B7YZH7	CG44242, isoform A OS=Drosophila melanogaster GN=CG8446-RD PE=1 SV=1 - [B7YZH7_DROME]																									81.74	21.43	1	1									NO	NO	NO
Q86LF6	CG43897, isoform I OS=Drosophila melanogaster GN=CG43897 PE=1 SV=1 - [Q86LF6_DROME]																									59.96	12.62	1	2									NO	NO	NO
Q7KS66	CG42390, isoform D OS=Drosophila melanogaster GN=CG42390 PE=4 SV=2 - [Q7KS66_DROME]																													20.67	1.05	1	1					NO	NO	NO
Q8IR21	CG42354, isoform B OS=Drosophila melanogaster GN=CG42353-RA PE=1 SV=1 - [Q8IR21_DROME]																									27.19	3.19	1	1									NO	NO	NO
Q9VFF0	CG3731, isoform A OS=Drosophila melanogaster GN=UQCR-C1 PE=1 SV=2 - [Q9VFF0_DROME]																									233.44	17.23	4	7									NO	NO	NO
Q9W125	CG3683 protein OS=Drosophila melanogaster GN=ND-19 PE=1 SV=1 - [Q9W125_DROME]																									31.32	15.43	1	2									NO	NO	NO
O97418	CG3621, isoform A OS=Drosophila melanogaster GN=ND-B14.5A PE=1 SV=1 - [O97418_DROME]																									26.36	12.62	1	1									NO	NO	NO
Q9W402	CG3446, isoform B OS=Drosophila melanogaster GN=ND-B16.6 PE=1 SV=1 - [Q9W402_DROME]																									43.15	17.53	2	2									NO	NO	NO
Q8IPX7	CG31938-PA OS=Drosophila melanogaster GN=Rrp40 PE=1 SV=1 - [Q8IPX7_DROME]																																	31.36	4.31	1	1	NO	NO	NO
Q9VDX9	CG31245 OS=Drosophila melanogaster GN=CG31245-RA PE=2 SV=2 - [Q9VDX9_DROME]	25.74	2.53	1	1																																	NO	NO	NO
Q9VGG3	CG31211, isoform A OS=Drosophila melanogaster GN=CG14732 PE=1 SV=2 - [Q9VGG3_DROME]					21.7	2.29	1	1																													NO	NO	NO
Q9W3K9	CG2254-PA OS=Drosophila melanogaster GN=CG2254 PE=1 SV=1 - [Q9W3K9_DROME]																									52.75	4.69	1	1									NO	NO	NO
Q9V9U0	CG2150 OS=Drosophila melanogaster GN=CG2150 PE=2 SV=1 - [Q9V9U0_DROME]																													26.76	5.32	1	1					NO	NO	NO
Q9VYT3	CG2025 OS=Drosophila melanogaster GN=CG2025-RA PE=1 SV=2 - [Q9VYT3_DROME]																	91.59	4.18	4	4																	NO	NO	NO
Q9VAK5	CG2014, isoform A OS=Drosophila melanogaster GN=ND-20L PE=3 SV=1 - [Q9VAK5_DROME]																									87.89	10.85	2	2									NO	NO	NO
Q9V4E0	CG1970, isoform B OS=Drosophila melanogaster GN=ND-49 PE=1 SV=2 - [Q9V4E0_DROME]																									36.55	2.56	1	1									NO	NO	NO
A0A0C4DHE0	CG17816, isoform J OS=Drosophila melanogaster GN=CG17816 PE=1 SV=1 - [A0A0C4DHE0_DROME]																	23.33	2.03	1	1																	NO	NO	NO
Q9VKW8	CG17768, isoform B OS=Drosophila melanogaster GN=LSm-4-RB PE=1 SV=3 - [Q9VKW8_DROME]					36.24	4.55	1	1																													NO	NO	NO
Q7PLE6	CG17691, isoform C OS=Drosophila melanogaster GN=CG17691 PE=1 SV=3 - [Q7PLE6_DROME]	20.82	4.67	1	1																																	NO	NO	NO
Q9VKQ2	CG17127, isoform B OS=Drosophila melanogaster GN=CG17127 PE=1 SV=1 - [Q9VKQ2_DROME]																													27.62	11.22	1	1					NO	NO	NO
Q7K2P3	CG1648, isoform A OS=Drosophila melanogaster GN=CG1648 PE=1 SV=1 - [Q7K2P3_DROME]																									60.48	7.83	1	1									NO	NO	NO
Q8IQW2	CG14235-PB, isoform B OS=Drosophila melanogaster GN=COX6B PE=1 SV=1 - [Q8IQW2_DROME]																									42.6	46.75	3	3									NO	NO	NO
Q9VU75	CG14109, isoform A OS=Drosophila melanogaster GN=CG14109 PE=1 SV=1 - [Q9VU75_DROME]																									76.76	6.17	1	1									NO	NO	NO
Q9VMS1	CG14028-PA OS=Drosophila melanogaster GN=cype PE=1 SV=3 - [Q9VMS1_DROME]																									69.51	29.87	2	2									NO	NO	NO
Q9VZU4	CG12079-PA OS=Drosophila melanogaster GN=ND-30 PE=1 SV=1 - [Q9VZU4_DROME]																									67.22	9.06	2	2									NO	NO	NO
Q9VMB9	CG11015-PA OS=Drosophila melanogaster GN=COX5B PE=1 SV=1 - [Q9VMB9_DROME]																									31.39	10.83	1	1									NO	NO	NO
Q1RKY1	CG10737, isoform U OS=Drosophila melanogaster GN=CG10737 PE=1 SV=1 - [Q1RKY1_DROME]																									54.91	2.09	1	1									NO	NO	NO
Q9VIQ8	CG10664-PA, isoform A OS=Drosophila melanogaster GN=COX4 PE=1 SV=1 - [Q9VIQ8_DROME]																									89.48	23.63	4	5									NO	NO	NO
Q9VM69	CG10206-PA OS=Drosophila melanogaster GN=nop5 PE=1 SV=2 - [Q9VM69_DROME]																																	49.91	3.33	1	2	NO	NO	NO
E6EK15	Calcium-transporting ATPase OS=Drosophila melanogaster GN=PMCA PE=1 SV=1 - [E6EK15_DROME]																									171.98	8.46	6	6									NO	NO	NO
X2JD89	Bent, isoform J OS=Drosophila melanogaster GN=bt PE=1 SV=1 - [X2JD89_DROME]																									1812.24	8.36	47	60									NO	NO	NO
Q7KLW9	BcDNA.LD02793 OS=Drosophila melanogaster GN=Prp19 PE=1 SV=1 - [Q7KLW9_DROME]																																	41.81	2.57	1	1	NO	NO	NO
Q9V3N7	BcDNA.HL02693 OS=Drosophila melanogaster GN=CRMP PE=1 SV=1 - [Q9V3N7_DROME]																	23.25	1.7	1	1																	NO	NO	NO
Q9Y154	BcDNA.GH03163 OS=Drosophila melanogaster GN=cindr PE=1 SV=1 - [Q9Y154_DROME]																																	24.11	8.38	2	2	NO	NO	NO
A0A0C4DHG5	B52, isoform O OS=Drosophila melanogaster GN=B52 PE=4 SV=1 - [A0A0C4DHG5_DROME]	51.21	6.48	2	3																									20.28	3.1	1	1					NO	NO	NO
Q24407	ATP synthase-coupling factor 6, mitochondrial OS=Drosophila melanogaster GN=ATPsynCf6 PE=3 SV=1 - [ATP5J_DROME]																									90.24	20.75	2	2									NO	NO	NO
Q24439	ATP synthase subunit O, mitochondrial OS=Drosophila melanogaster GN=ATPsynO PE=2 SV=2 - [ATPO_DROME]																									85.02	22.49	4	4									NO	NO	NO
Q24251	ATP synthase subunit d, mitochondrial OS=Drosophila melanogaster GN=ATPsynD PE=2 SV=2 - [ATP5H_DROME]																									59.02	7.3	1	1									NO	NO	NO
Q94516	ATP synthase subunit b, mitochondrial OS=Drosophila melanogaster GN=ATPsynB PE=2 SV=2 - [AT5F1_DROME]																									74.8	12.35	3	3									NO	NO	NO
Q9VTV3	AT17975p OS=Drosophila melanogaster GN=Adk1 PE=1 SV=1 - [Q9VTV3_DROME]																									47.57	12.44	2	2									NO	NO	NO
P18824	Armadillo segment polarity protein OS=Drosophila melanogaster GN=arm PE=1 SV=1 - [ARM_DROME]									41.61	1.19	1	1																									NO	NO	NO
P48610	Arginine kinase OS=Drosophila melanogaster GN=Argk PE=2 SV=2 - [KARG_DROME]																									398.23	35.96	12	25									NO	NO	NO
Q9V496	Apolipophorins OS=Drosophila melanogaster GN=Rfabg PE=1 SV=2 - [APLP_DROME]																									82.47	1.79	4	5									NO	NO	NO
A0A0B4KFR7	Amphiphysin, isoform C OS=Drosophila melanogaster GN=Amph PE=1 SV=1 - [A0A0B4KFR7_DROME]																									71.78	4.02	1	1									NO	NO	NO
O77062	Amino acid transporter OS=Drosophila melanogaster GN=Eaat1 PE=1 SV=1 - [O77062_DROME]																									21.32	2.3	1	1									NO	NO	NO
M9MS06	Alpha actinin, isoform D OS=Drosophila melanogaster GN=Actn PE=1 SV=1 - [M9MS06_DROME]																									410.43	20	15	20									NO	NO	NO
Q9VLC5	Aldehyde dehydrogenase OS=Drosophila melanogaster GN=Aldh PE=1 SV=1 - [Q9VLC5_DROME]																									22.31	2.69	1	1									NO	NO	NO
P00334	Alcohol dehydrogenase OS=Drosophila melanogaster GN=Adh PE=1 SV=2 - [ADH_DROME]																									443.02	42.19	8	14									NO	NO	NO
Q9VIE8	Aconitate hydratase, mitochondrial OS=Drosophila melanogaster GN=Acon PE=1 SV=2 - [Q9VIE8_DROME]																									231.57	15.5	9	12									NO	NO	NO
Q9W5R8	60S ribosomal protein L5 OS=Drosophila melanogaster GN=RpL5 PE=1 SV=2 - [RL5_DROME]																																	42.64	10.37	3	3	NO	NO	NO
P48588	40S ribosomal protein S25 OS=Drosophila melanogaster GN=RpS25 PE=1 SV=3 - [RS25_DROME]																																	27.74	8.55	1	1	NO	NO	NO
P31009	40S ribosomal protein S2 OS=Drosophila melanogaster GN=RpS2 PE=1 SV=2 - [RS2_DROME]																																	77.24	12.73	3	3	NO	NO	NO
P41094	40S ribosomal protein S18 OS=Drosophila melanogaster GN=RpS18 PE=1 SV=1 - [RS18_DROME]																																	121.35	34.21	4	5	NO	NO	NO
P14130	40S ribosomal protein S14 OS=Drosophila melanogaster GN=RpS14a PE=1 SV=1 - [RS14_DROME]																													68.31	18.54	2	2					NO	NO	NO
Q9VF89	39S ribosomal protein L9, mitochondrial OS=Drosophila melanogaster GN=mRpL9 PE=2 SV=1 - [RM09_DROME]																													32.93	6.85	1	1					NO	NO	NO
Q9W021	39S ribosomal protein L23, mitochondrial OS=Drosophila melanogaster GN=mRpL23 PE=2 SV=1 - [RM23_DROME]																													27.33	5.33	1	1					NO	NO	NO
Q9VXB5	39S ribosomal protein L22, mitochondrial OS=Drosophila melanogaster GN=mRpL22 PE=2 SV=2 - [RM22_DROME]																													33.03	5.58	1	1					NO	NO	NO
Q8WTC1	28S ribosomal protein S15, mitochondrial OS=Drosophila melanogaster GN=bonsai PE=2 SV=2 - [RT15_DROME]																													101.29	9.64	2	2					NO	NO	NO
Q9VFS8	26S proteasome non-ATPase regulatory subunit 9 OS=Drosophila melanogaster GN=CG9588 PE=1 SV=1 - [PSMD9_DROME]																									40.7	4.09	1	1									NO	NO	NO
P29310	14-3-3 protein zeta OS=Drosophila melanogaster GN=14-3-3zeta PE=1 SV=1 - [1433Z_DROME]																									375.4	26.21	5	10									NO	NO	NO
